# Supplementary material for: F-Box/WD Repeat Domain-Containing 7 Induces Chemotherapy Resistance in Colorectal Cancer Stem Cells
Source: Cancers (Basel). 2019 May 7;11(5):635. doi: 10.3390/cancers11050635 (PMC6562509; doi:10.3390/cancers11050635)
Supplement: Supplementary file 1 [file cancers-11-00635-s001.zip]

Archive with 5 entries (5 files):
- Figure S1.pptx
- Figure S2.pptx
- Figure S3.pptx
- Figure S4.pptx
- Table S1.xlsx
