# Supplementary material for: F-Box/WD Repeat Domain-Containing 7 Induces Chemotherapy Resistance in Colorectal Cancer Stem Cells
Source: Cancers (Basel). 2019 May 7;11(5):635. doi: 10.3390/cancers11050635 (PMC6562509; doi:10.3390/cancers11050635)
Supplement: Supplementary file 1 [file cancers-11-00635-s001.zip › Table S1.xlsx]

## Sheet: Sheet1
		Supplementary Table 1. List of primer sequences.
		FBXW7	Fw	5’-CGTTG CAGGG GCATA CTAAT-3’
			Rv	5’-ATGCAATTCCCTGTCTCCAC-3’
		BMI1	Fw	5’-TCATCCTTCTGCTGATGCTG-3’
			Rv	5’-CCGATCCAATCTGTTCTGGT-3’
		LGR5	Fw	5’-AGGTTGTTGGGGGAATTAGG-3’
			Rv	5’-TTCTGAGGAAAGGCAAAGGA-3’
		ACTB	Fw	5’-GCAAAGACCTGTACGCCAAC-3’
			Rv	5’-ACATCTGCTGGAAGGTGGAC-3’
